# Supplementary material for: Experiences and Needs of Multicultural Youth and Their Mentors, and Implications for Digital Mentoring Platforms: Qualitative Exploratory Study
Source: JMIR Form Res. 2020 Feb 4;4(2):e15500. doi: 10.2196/15500 (PMC7055812; doi:10.2196/15500)
Supplement: Multimedia Appendix 1 [file formative_v4i2e15500_app1.xlsx]

## Sheet: Sheet1
Ref.	Main theme	Subtheme	Mentee example quotations	Mentor example quotations
1A	Connection: A sense of community	A way of getting together	Once a month is not much, if he [mentor] will be with me for six months and he will help me, then it is not much at all (Mentee, Interview 3)
1B			You can talk about more face-to-face. While with an app you just write. If you have a problem, maybe you are sad, or something, but face to face you can. He can follow your feelings, he can show sympathy It’s easier to feel (Mentee, Interview 2).
1C			Yes, face to face [is] very good. But if I have something I need to do really quickly, if I need to send a job application really quickly, I can’t wait until Tuesday to meet him. He can tell me quickly via an app or SMS. (Mentee, Interview 2)
1D			To be completely honest, I had no plans for the future. Because every day, it was the same. And I didn’t know what I wanted to be in the future…Every day was the same…Go home. Stay home the entire day. (Mentee, Workshop 1)
1E				I knew I would expand my network within the company. Suddenly you get to know people across the company, [and] that’s always helpful for personal development (Mentor, Interview 1).
1F				No, the most important thing in this mentor-mentee relationship is the relationship between people, so then of course, the face-to face contact is the most important. (Mentor, Interview 5).
2A		Balancing the nature of the relationship		We should actually have quite a clear role there. But…and some of the arguments we arrived at were that it was a bit difficult to distinguish that role, to be a mentee and to be a friend. (Mentor, Interview 3).
2B				What I experience is that one gets attached in a more…one connects more than to have that mentor-mentee role. One becomes a friend then. (Mentor, Interview 3).
2C				It's clear I'm twice as old as him, so it was a bit--it was, in many ways a friendship, rather than talking about so many different things (Mentor, Interview 5)
2D				And it's important that…this here is a personal relationship, so you have to be able to [let it] develop based on how both parties in the relationship are (Mentor, Interview 2)
2E				I think I had some expectations that this would become a regular thing, that one would have a regular schedule for meetings. However, what I experienced was a bit different, it was very spontaneous. Like: ‘if there’s something important, we can be in touch’. (Mentor, Interview 3).
3A		Pay it forward	Yes, because every time I meet one of the youths who I think can get something out of this, I spread the information (Mentee, Workshop 1)
3B			It is, like, I don’t know, but maybe also all the people outside, they need help. So, what they will do. Because, we get a mentor. And we are getting help. But it is a lot of people. They don’t. They don’t have one mentor, or could talk to someone. So, what will they do? (Mentee, Workshop 3)
3C			I want to share all of these opportunities I found out about, that are available to us all (Mentee, Workshop 1).
3D				I found it interesting being able to combine my job and help with integration [of immigrant youth]. Maybe gain new insight about [other people’s] background. And being a part of something (Mentor, Interview 1)
3E				Life is too short to only think about yourself. So, how many [people] can you help while you’re alive is my mantra. I’ve had a lot of thoughts and done a lot of different things, and so I think that maybe someone else can also benefit from that (Mentor, Interview 4).
3F				We had, perhaps, a very similar background. My mentee wanted to work in [field] and I work in that specific field. So I was able to identify some of the things he might not have thought of or seen. He didn’t know so much about how to make it happen. This was what we talked most about, but also language, education, social things, yeah…everything that I saw that could be relevant to help him move f…
3G				You know… I felt it was useful. Both for myself and my mentee (…). Then it was of course something that might happen, that you learn as much about yourself, as you learn from others (Mentor, Interview 2)
4A		Relational trust: a supportive and safe environment	Because I think, like, for example the teachers [can be trusted]...tell the teachers and the other people outside. Because I think the teachers, like, they are with [municipality] and I think they sign, like, papers [confidentiality agreements] that, like, they will not tell no one else, just like the school. So, yes. And the teachers as well they try their best to see the student happy, so we tr…
4B			Like, I’m just talking with someone that I trust. I know them so long time, and I know how they are. It is not like, okay, I saw you in social media, and then I will meet you, and I will just tell you everything. Because you can be so good, but then you can also change (Mentee, Workshop 3).
4C			So, it is also difficult to believe someone, to trust someone in a app. But, like, if you are a person, like, you will meet and talk, like, face to face. This is one thing. But in the app, it is...difficult, because you don’t know if it is real him, or you are talking about someone, and you are sharing everything, and then he can post everything to this social-app. So, it is a bit difficult to tr…
4D				In the mentor role-it’s a very broad term, but also has limitations. The most important is that I need to trust my mentee. I will set expectations and have trust in my mentee, and she can do the same with me (Mentor, Interview 6).
5A		Sharing insights and information with peers		I helped her apply for citizenship. So I had to read the laws and look for certain things. And it was the same for the rules for NAV [welfare office]…And [student stipend office], all these things, where I have used quite a bit of time finding out about the laws. I think if someone had the laws more available, it would be easier to find out quickly (Mentor, Interview 6)
5B				And the mentors were very open, from my experience. And offered examples of their experiences, and such. So I felt that I, in a way, received good communication in general. Regarding whether I talked with mentors between meetings, I did not. But this was mostly because there was someone I know….who in some way got some of that role which I most likely would have talked with another mentor about. …
6A	Goal orientation	Mentees as goal oriented	To find a path. Because now I’m taking healthcare-related classes, but I don’t know how I can become a nurse. Perhaps he [mentor] knows and can help me. So that is the first objective, to find a path for myself (Mentee, Interview 2).
6B			Maybe that I’m able to access a larger network. That there’s a person who supports me…who is not a friend or family. So someone from the outside… And she’s [the mentor] good at many things. And she is a lot older than me. She is very patient, and has been through life, so she can help me navigate things. Absolutely access to new opportunities (Mentee, Workshop 1).
6C		Mentors as guides		[Mentee] would try to sit down and write a draft of a job application or similar. And then via Messenger, I could ask ‘okay have you done this here? And did it go okay? If there’s an issue, you can let me know, okay.’ (Mentor, Interview 3).
6D				I asked if she wanted to…at the customer service center for us, because she was really interested in and really wanted to have a job where she could help other people. And there are many ways to do that…to find out how we help our customers. So then…and it…that’s what we did…we agreed upon it. So it was something she would suggest when it worked for her, and I would find out when it was convenien…
7A	Security and control	Anonymity	It is not so safe, Facebook. Because you can take this [hack in] so easily. Because a lot of people, they are hacking. And they are... now maybe. So, it is not good. (Mentee, Workshop 3)
7B			And then I started thinking that if we have…mentees and mentors, yes, it’s a positive relationship, but it can…you can have misunderstandings, because you can have problems communicating and similar. So maybe a place where you can write your problems anonymously. [to find out] is everyone experiencing this, or just me? Because if there are many, we can come to you as a group. So it’s not just one…
7C			Workshop 3: Because, I don’t want to be anonymous, because it is not something, like, bad things I’m doing, or… It is something, like, I’m helping someone. So, it is, like, good. Because maybe they will think… like, I don’t know, but I`m going to work somewhere, and maybe they saw my name, and maybe I did something like this, they will think, oh, she did, she talked, she is, like, good. So, it is…
8A		Privacy	In [country of origin], it is not like this [to offer bank-level security in logging on]. They are controlling you, everything, so you don’t have any privacy. It is so bad […]. You need to have your own place and someone to talk to. Here [in Norway] it is so good […] that privacy is so important. (Mentee, Workshop 3)
9A	Digital support	Forum	Because it is… I think it is not fair, like, just we… we have a possibility to have a mentor and stuff. But all the people also… like, it is not fair...It is also other people, they need help to something. So, yes, we can share everything, like… But we are getting one mentor, like, it is... I can talk with her. But I want also the other people to know, like, what they need to do, or something. Al…
9B			Maybe it can come up in a forum, where all the mentees and mentors talk. And other mentors might have a solution, they can help you (Mentee, workshop 2).
9C				We had a lot of questions for each other. So at least in the beginning…I think it is important that the mentors have a… that we get to know each other and share information . It was… we had some shared meetings with theories, only the mentors, as mentioned. And we got to know each other. But to have a forum where we could throw questions around, outside the fixed frames… I think that would be int…
9D				In some of these group meetings, I felt that we could talk a bit about things regarding our mentees, like problems or possibilities or advice, and similar things. But that requires that the person describe a bit: some background on the situation and what has happened, and in some way puts oneself in the situation before giving advice or similar. And that, I think, is a bit more difficult with an …
9E				I think that maybe- specifically as a tool for communication, I’m not sure what is actually missing. There’s so much that is somewhat confidential and personal that I might not want to share so much in writing with others (Mentor, Interview 5).
10A		Messaging		I think that it is important this, where we…that we agreed on a goal with some smaller goals. And could also…nice to have in an app. Just a, yeah, not entirely that tree [with strengths and goals; a part of the traditional Catalysts program] or strategy map. But a bit around what goals we agreed upon. So that you have a place to follow up. We agreed on some goals around certain things that she [m…
10B			…if I had problems with a friend, how I might solve them. Or if I have problems with a teacher. Because there are a lot of teachers, and there is racism. They don’t want immigrants, and similar…We have a teacher in my class...She is always strict and when you ask her she gets angry (Mentee Interview 2)
10C				I felt that we got a bit closer to each other, and that it was easier to follow up on what we had agreed the mentee would do. For example, if he was going to write a job application, I could ask him via messenger if he had done it and if it had gone okay. It’s a bit easier to talk or maintain communication in that way [Mentor, Interview 3].
10D				But something I was thinking of with this app, it’s that he [the mentee]…I asked him a bit about how he…that he wants to speak Norwegian and get more, like, understanding of, either, like norms or social norms, in practice. That was something he didn’t really know that much about, and he didn’t really talk [in Norwegian] aside from what he talked in school. And he had friends who he would rather …
10E			Maybe when you meet a mentor, maybe you don’t know if you want to chat in Facebook or WhatsApp, or email, or call. So then you can have an app where you can do everything (Mentee, Workshop 2).
10F				Maybe it feels… maybe we... both mentee and mentor feels a bit… now we are entering each other’s private snap and messenger. So maybe it is easier to catch up in a forum meant for mentoring (Mentor, Interview 1).
10G				It is through this personal communication that I-I notice that I get a bit stressed; do I have to write something online? Do I have to use time on this as well?...That guilty conscience, that you never have done enough. How often do you need to be in touch-When you start going into topics or situations that you aren't competent in, what then? If you notice, if my mentee writes to me and woke up o…
10H				We have used What’s App. As well as made plans via email. Also by telephone…We have sent SMS and talked sporadically on a weekly basis. I doubt that I would bother using an app for communicating, since I have what I need to communicate with my mentee; he has What’s App and I have What’s App” (Mentor, Interview 4)
10I			So, like, and then if somebody new joins the app, they cannot just come in to your forum. Like, they have to like, to be allowed, they have to…you guys have to get… a notification. This person wants to join you, will you let them in? (Mentee, Workshop 2)
11A		Toolbox	Suddenly I started thinking about strengths. And that....you know, not everyone is good at saying what they are good at. Not everyone can say it. So what if we had some categories to help them. Possibly social skills, media, or good at computers and stuff. Because not everyone can think of something quickly. So if we have categories they can choose from them there [in the app] (Mentee, Workshop 2)
11B			Maybe we can have [something] that shows your progression. How good you are coming along, or how long you have until you achieve your goals (Mentee, Workshop 2)
11C				Yes, I think it would be helpful [to have a toolbox for mentors]. Have some tools that you can use in some way for specific situations that come. So, if there’s something we also can use in specific situations. Let’s say this person applied for a job, and there are some suggestions and similar that this person could use, but they could also use some specific tools. Tools based on research or simi…
11D				There could be examples of situations where they were used, so that you can see a bit how one should think. I think a number [of us] were a bit uncertain about that. Yes, is this conversation as it’s supposed to be? (Mentor, Interview 1)
11E				Some of the basic things we learned "disappeared" during the course of the program, because I noticed a number of concrete things that he [mentee] wanted to do, and I felt that it wasn't completely relevant to put the things that we learned during the course of the program on the agenda. But I think that if you in some way would like to have a way to get mentors to use more of these tools, so it …
11F				I think it would be useful. Like to have some tools where you, in a way, can, like, use when you know that a situation might arise. If it is something we also can use in a setting which is very specific, like if that person will apply for a job, there are, like, some tips that you can use…we can use some of these things in a normal conversation also. I think it would absolutely be good to have su…
11G				This was a situation…that I, in a way, didn’t have much competence in. As a result, I had to contact [company] to find out what the possibilities were…and I got resources that I could pass on to him [mentee]. Yeah, so this is possibly something that could be in an app then, so that people, in a way, know where these resources are. And it’s likely that some situations repeat themselves” (Mentor, I…
11H				And so we could maybe get other peoples experiences in, like, get examples of mentoring, like previous experiences both for mentees and mentors, what they think it was important to focus on (Mentor, Interview 6).
12A		Additional components	In the [life domains], you can just check.. if there is a new festival, and you can just go there and check what’s new, which date, and everything. And you can also connect to the calendar. And also to the forum, where you can tell what you want to do there. And also, activities, like...decides to go to camping, or something, you can check it from there. And when.. like, if the last party. Things…
12B			Yes, a calendar can be connected to a normal calendar, so she [mentor] can see, like, if I have a meeting today. I always put my stuff in my calendar, so, she can see I can’t be with her, because I have a meeting today. (Mentee, Workshop 2)
12C			I thought maybe in the toolbox, we can have, like, something like a GPS…So, when you have a meeting, it shows in the calendar. But if you don’t know the place like…You can have that direction, like, to the place. (Mentee, Workshop 2).
12D			I wouldn’t like that [option for private calendar] to be in there. Because I think we should be more honest and open. Like, you should just tell her, I can’t meet today, because [reason]. (Mentee, Workshop 2)
